# Supplementary material for: Genotype-Dependent Soil Legacy of Woodland Strawberry (Fragaria vesca L.) on Plant Growth and Herbivore Resistance
Source: Plants (Basel). 2026 May 18;15(10):1537. doi: 10.3390/plants15101537 (PMC13211253; doi:10.3390/plants15101537)
Supplement: Supplementary file 1 [file plants-15-01537-s001.zip]

Archive with 1 entries (1 files):
- plants-4276170-supplementary.pdf
